# Supplementary material for: Glyoxal oxidase-mediated detoxification of reactive carbonyl species contributes to virulence, stress tolerance, and development in a pathogenic fungus
Source: PLoS Pathog. 2024 Jul 30;20(7):e1012431. doi: 10.1371/journal.ppat.1012431 (PMC11315307; doi:10.1371/journal.ppat.1012431)
Supplement: S1 Data — (XLSX) [file ppat.1012431.s001.xlsx]

## Sheet: Fig 1B
Time	14 d (Conidium)			36 h (Mycelium)			48 h (Mycelium)			20 h (Appresorium)			28 h (Appresorium)			5 d (Hyphal body)
Relative expression of MaGlox	0.67	1.2	1.12	5.23	5.61	6.49	12.53	13.72	13.53	1.89	2.77	2.79	2.46	2.71	2.1	0.28	0.43	0.47

## Sheet: Fig 1C
MG concentration (mg/mL))	0			0.15			0.3			0.6
Relative expression of MaGlox	0.965936	1.03527	1	1.45397	1.45397	1.60214	1.37554	1.41421	1.45397	0.82932	0.852635	1.04247

## Sheet: Fig 2D
Apical cells length of hypha (μm)
WT 1	WT 2	WT 3	ΔMaGlox1	ΔMaGlox2	ΔMaGlox3	CP1	CP2	CP3	OE-MaGlox1	OE-MaGlox2	OE-MaGlox3
29.12	30.37	29.39	7.36	7.22	7.18	41.76	33.46	35.68	54.99	45.11	48.21
29.04	30.29	29.18	7.36	7.2	7.17	41.41	32.99	35.6	50.87	43.28	46.28
27.53	29.44	29.04	7.33	7.2	7.14	40.64	32.67	35.34	50.1	43.27	46
27.01	29.06	28.66	7.31	7.18	7.13	38.79	31.89	35.26	49.68	43.19	45.2
26.55	28.97	28.45	7.26	7.04	7.09	38.53	31.64	34.87	47.09	42.06	45.06
26.05	28.53	27.62	7.24	7.04	7.08	37.5	31.42	34.55	45.48	41.17	44.85
25.33	27.97	26.78	7.23	7	7.05	37.25	30.9	34.52	44.55	40.95	44.13
25.22	27.34	26.34	7.22	6.96	7.04	37.2	30.61	34.13	44.2	40.76	42.81
24.72	26.76	26.19	7.21	6.96	7.02	37.13	30.48	30.73	43.57	39.46	42.56
24.69	26.66	25.98	7.16	6.94	7.02	37	30.38	30.39	42.64	39.3	42.08
23.9	26.05	25.84	7.15	6.94	7.01	36.83	29.4	30.2	42.14	38.1	41.97
23.21	25.89	25.72	7.1	6.93	6.84	36.37	29.14	29.42	41.7	37.74	41.8
22.98	25.88	25.59	7.06	6.92	6.81	35.8	28.71	28.25	41.51	37.69	40.92
22.68	24.85	25.34	7.05	6.92	6.69	35.78	28.68	28.23	40.05	35.1	37.02
22.17	24.77	25.2	6.98	6.89	6.68	35.37	28.67	28.07	39.82	35.02	36.18
21.91	24.74	25.13	6.93	6.87	6.68	34.77	28.41	27.84	39.59	34.79	35.59
21.55	24.3	25.08	6.92	6.87	6.68	34.23	27.93	27.61	39.36	34.77	35.54
21.49	24.12	25.03	6.89	6.82	6.67	34.03	27.71	27.58	39.21	34.52	35.45
21.44	24.12	24.76	6.78	6.72	6.63	33.75	27.13	27.05	38.02	34.48	35.37
21.14	24.11	24.51	6.73	6.71	6.61	33.58	27.09	27	37.45	33.71	35.32
20.99	24.08	24.28	6.56	6.7	6.6	33.48	26.9	26.84	37.25	32.9	34.89
20.85	23.83	24.02	6.52	6.69	6.59	32.83	26.74	26.76	37.13	32.59	34.87
20.63	23.8	23.66	6.51	6.65	6.56	31.57	26.53	26.34	36.38	32.5	33.86
20.48	23.67	23.55	6.47	6.64	6.56	31.52	26.21	26.18	35.92	32.35	33.45
20.39	23.53	23.46	6.47	6.62	6.52	31.4	26.12	25.67	35.56	32.2	32.79
20.35	23.37	23.44	6.46	6.6	6.51	31.26	26.08	25.42	35.31	31.07	32.76
20.22	23.34	23.29	6.4	6.59	6.47	31.06	25.95	24.74	35.24	31.07	32.53
20.05	22.93	23.24	6.4	6.59	6.46	30.71	25.5	24.48	35.21	31.01	32.49
19.85	22.67	23.1	6.39	6.58	6.45	30.48	25.38	24.35	34.43	30.94	32.28
19.83	22.67	23	6.36	6.57	6.44	29.97	25.34	24.32	34.43	30.85	32.21
19.77	22.63	22.99	6.36	6.55	6.37	29.74	25.11	24.04	34.28	30.76	32.18
19.72	22.36	22.94	6.34	6.55	6.31	29.68	24.95	23.77	34.17	30.22	32.07
19.34	22.33	22.78	6.31	6.54	6.31	29.35	24.92	23.32	34.04	30.16	32.06
19.19	21.41	22.77	6.3	6.48	6.3	28.51	24.9	23.24	34.01	30.12	32
19.17	21.34	22.64	6.28	6.46	6.3	28.44	24.8	23.12	33.94	29.9	31.99
18.73	21.28	22.51	6.24	6.46	6.29	28.35	24.53	23	33.92	29.88	31.95
18.73	21.27	22.38	6.22	6.46	6.28	27.47	24.37	22.84	33.9	29.85	31.93
18.61	21.25	22.36	6.19	6.46	6.28	27.38	24.22	22.64	33.4	29.83	31.57
18.61	21.15	22.28	6.19	6.41	6.25	27.28	23.85	22.44	33.03	29.5	31.47
18.58	20.69	22.2	6.18	6.41	6.25	27.23	23.51	22.38	32.6	29.31	31.23
18.28	20.54	22.05	6.17	6.4	6.25	27.01	23.09	22.34	32.37	29.25	30.93
18.12	20.42	21.98	6.15	6.28	6.2	26.88	23.06	21.41	32.06	28.58	30.91
18.09	20.29	21.98	6.11	6.27	6.08	26.53	22.94	21.33	32.01	28.56	30.76
18.08	19.99	21.54	6.09	6.23	6.07	26.32	22.87	21.26	31.97	28.04	30.45
18.06	19.93	21.48	6.07	6.21	6.05	26.23	22.69	20.95	31.89	27.98	30.27
18.03	19.9	21.39	6.07	6.19	6.01	25.78	22.48	20.92	31.64	27.73	30.17
18.02	19.6	21.29	6.02	6.14	6	25.13	22	20.38	30.63	27.63	29.49
17.92	19.53	21.09	5.98	6.13	5.9	25.09	22	20.22	30.24	27.46	29.28
17.88	19.25	20.61	5.97	6.09	5.84	24.96	21.91	19.6	29.51	27.25	29.09
17.83	19.12	20.46	5.94	6.08	5.82	24.71	21.89	19.59	28.76	27.15	29.08
17.78	18.84	20.4	5.9	6.08	5.76	24.45	21.88	19.3	28.55	27.13	28.7
17.77	18.83	20.4	5.9	6.06	5.76	24.4	21.84	19.25	27.97	27.13	28.63
17.75	18.6	20.08	5.9	6.02	5.73	24.32	21.46	19.16	27.85	26.89	28.61
17.7	18.3	20.02	5.88	6	5.73	24.14	21.33	19	27.74	26.8	28.61
17.67	18.24	19.97	5.87	6	5.72	23.66	21.19	18.84	27.55	26.68	28.31
17.55	18.12	19.69	5.86	5.99	5.59	23.47	20.96	18.65	27.37	26.52	28.08
17.28	18.1	19.31	5.85	5.99	5.58	22.71	20.94	18.55	27.24	26.41	28.01
17.27	17.7	19.31	5.83	5.97	5.58	22.63	20.88	18.38	26.57	26.34	27.84
17.23	17.55	19.08	5.82	5.94	5.57	22.5	20.67	18.21	26.51	25.89	27.65
17.07	17.48	19.07	5.8	5.88	5.57	22.25	20.24	18.15	26.3	25.8	26.95
16.86	17.45	18.69	5.8	5.87	5.54	21.78	19.85	17.94	26.3	25.73	26.81
16.76	17.37	18.51	5.79	5.84	5.53	21.74	19.84	17.89	25.91	25.33	26.36
16.06	17.24	18.39	5.73	5.81	5.49	21.37	19.8	17.65	25.85	24.79	26.19
16.02	17.23	18.17	5.71	5.8	5.48	21.17	19.19	17.51	25.67	24.59	25
15.96	17.1	17.89	5.7	5.79	5.43	21.02	19	17.06	25.59	24.52	24.25
15.83	16.85	17.7	5.65	5.77	5.41	20.86	18.77	17	25.12	24.37	24.11
15.24	16.58	17.56	5.59	5.76	5.35	20.79	18.69	16.69	24.84	24.33	24.05
15.21	16.58	17.44	5.57	5.74	5.34	20.33	18.66	16.6	24.71	24.33	24.01
15.17	16.5	17.13	5.57	5.69	5.2	20.32	18.57	16.46	24.45	23.95	23.84
15.14	16.47	17.01	5.55	5.69	5.12	20.32	18.42	16.21	23.93	23.81	23.78
15.03	16.41	16.63	5.55	5.68	5.12	20.04	18.34	15.95	23.4	23.66	23.26
14.88	16.33	16.43	5.54	5.67	5.11	20.01	18.28	15.91	23.29	23.13	22.81
14.85	16.03	16.4	5.42	5.63	5.08	19.23	17.8	15.82	23.2	23.08	22.34
14.81	15.5	16.01	5.38	5.59	5.08	18.42	17.57	15.67	23.16	22.58	21.95
14.77	15.49	15.93	5.37	5.58	5	18.38	17.5	15.53	23.15	22.35	21.76
14.77	15.48	15.86	5.36	5.52	4.98	17.82	17.47	15.51	23.06	22.33	20.75
14.55	15.45	15.52	5.35	5.5	4.94	17.6	17.27	15.48	22.37	21.97	20.71
14.49	15.28	15.49	5.32	5.5	4.93	17.34	17.19	15.39	22.31	21.88	20.53
14.23	15.21	15.45	5.31	5.46	4.86	16.88	16.94	14.91	22.08	21.85	20.43
13.98	15.01	15.34	5.27	5.35	4.86	16.43	16.92	14.86	21.55	21.85	19.55
13.93	14.86	15.34	5.26	5.32	4.84	15.06	16.89	14.85	21.32	21.67	19.5
13.86	14.62	15.29	5.26	5.32	4.83	14.61	16.46	14.32	20.89	21.49	19.2
13.84	14.33	15.11	5.25	5.29	4.82	14.23	16.4	14.04	20.87	20.86	19.17
13.58	14.3	15.06	5.24	5.25	4.81	14.21	16.23	13.78	20.72	20.35	18.41
13.37	14.24	15.01	5.22	5.24	4.81	14.17	15.76	13.68	20.57	19.75	18.13
13.27	14.22	14.91	5.18	5.24	4.79	14.15	15.75	12.76	20.04	19.12	18.11
13.26	14.2	14.77	5.17	5.2	4.77	14.1	15.69	12.74	19.89	19.1	17.28
13.23	13.75	14.25	5.09	5.19	4.76	14.06	15.38	12.46	19.45	18.8	16.26
13.14	13.54	13.81	5.07	5.17	4.76	13.75	14.89	12.4	19.15	18.53	16.22
13.1	13.31	13.52	5.06	5.13	4.74	12.8	14.71	12.36	18.82	18.09	16.1
12.84	13.22	13.47	5.06	5.13	4.73	12.78	14.53	12.25	18.15	17.89	15.45
12.5	13.12	13.33	5.04	5.12	4.73	12.44	14.41	12.09	17.77	17.55	15.11
12.3	13.05	12.99	5.01	5.1	4.73	12.08	14.27	11.52	17.27	17.31	14.73
12.29	12.92	12.85	4.94	5.09	4.72	11.54	14.04	11.44	17.11	16.55	14.46
12.05	12.48	12.79	4.93	5.06	4.69	11.49	13.78	11.42	16.67	16.07	14.13
11.78	12.16	12.65	4.89	5.01	4.68	11.39	13.5	11.42	15.32	15.65	14.13
11.71	12.03	12.56	4.85	5.01	4.68	11.03	13.3	11.18	14.91	15.43	13.98
11.6	11.61	11.5	4.81	5	4.67	10.33	12.83	11.03	14.47	14.1	13.19
11.47	10.61	11.32	4.73	4.92	4.65	9.99	12.67	10.64	13.56	13.58	12.91
11.19	10.48	10.68	4.73	4.9	4.65	9.24	12.41	10.52	13.46	12.92	11.27

## Sheet: Fig 2E
Time after inoculation (days)	WT (Conidial ×108 conidia/colony)			ΔMaGlox (Conidial ×108 conidia/colony)			CP (Conidial ×108 conidia/colony)			MaGlox-OE (Conidial ×108 conidia/colony)
5 d	2.21	2.86	2.99	0.196	0.366	0.66	2.45	2.14	2.92	2.57	2.35	2.18
10 d	3.94	5.62	4.6	0.48	0.568	0.578	4.64	4.02	3.71	4.07	4.8	5.08
15 d	6.4	6.76	6.68	1.16	1.896	1.56	5.76	6.22	6.12	6.12	6.28	7.2

## Sheet: Fig 2I
	Relative expression of genes
Genes	WT			ΔMaGlox
Cas	1	1	1	1.1487	1.22264	1.15669
CasA1	1	1	1	2.21914	2.05623	2.37841
CasA2	1	1	1	2.60268	2.47942	2.53151
atg1	1	1	1	0.624165	0.697372	0.702222
atg3	1	1	1	0.840896	1.04972	0.952638
atg4	1	1	1	1.26576	1.30134	1.3566
atg5	1	1	1	0.840896	1.09429	0.959264
atg8	1	1	1	1.47427	1.46409	1.37554
atg11	1	1	1	1.20581	1.14076	1.27456
atg12	1	1	1	2.08493	2.2974	2.18859
atg13	1	1	1	1.91853	3.01049	1.90528
atg17	1	1	1	1.65864	1.69349	1.64718
atg101	1	1	1	0.840896	0.858565	0.823591

## Sheet: Fig 3A
	WT			ΔMaGlox
Glox activity (U/mg protein)	52.1884	47.3762	50.9273	7.48394	16.9426	9.64117

## Sheet: Fig 3C
	WT (RGI rate (%))			ΔMaGlox (RGI rate (%))			MaGlox-OE (RGI rate (%))
MG	56.6418	55.3731	54.9254	67.1735	67.7102	65.653	54.4	55.9273	54.5455
H2O2	54.3689	58.8997	58.0906	80.7692	79.1913	79.8817	34.3351	33.3584	34.4102

## Sheet: Fig 3E
	WT			ΔMaGlox
Activity of CAT (U/mg prot)	0.014223	0.012808	0.011334	0.008842	0.004976	0.006121

## Sheet: Fig 3F
	WT			ΔMaGlox
Activity of SOD (U/mg prot)	2.36688	2.26251	2.41813	2.76599	2.61503	2.52481

## Sheet: Fig 3G
	WT			ΔMaGlox
H2O2 (nmol/109 spores)	0.04878	0.390244	0.536585	3.26829	3.12195	3.07317

[truncated: 22 more sheets: Fig 3H, Fig 4A, Fig 4C, Fig 4D, Fig 5B, Fig 5D, Fig 5E, Fig 5F, Fig 5G, Fig 6A, Fig 6B, Fig 6C, Fig 6D, Fig 6E, Fig 6F, Fig 7B, Fig 7C, Fig 7D, Fig S2F, Fig S3A …]
